# Supplementary material for: Monoamine Oxidase Inhibition by Major Tanshinones from Salvia miltiorrhiza and Selective Muscarinic Acetylcholine M4 Receptor Antagonism by Tanshinone I
Source: Biomolecules. 2021 Jul 8;11(7):1001. doi: 10.3390/biom11071001 (PMC8301926; doi:10.3390/biom11071001)
Supplement: Supplementary file 1 [file biomolecules-11-01001-s001.zip]

Archive with 1 entries (1 files):
- biomolecules-1247719-supplementary.pdf
